# Supplementary material for: Health-related perceptions and drinking motives as actionable targets for precision prevention of high sugar-sweetened beverage intake among Chinese adolescents
Source: Front Nutr. 2026 Jun 8;13:1803900. doi: 10.3389/fnut.2026.1803900 (PMC13283865; doi:10.3389/fnut.2026.1803900)
Supplement: Supplementary file 1 [file Data_Sheet_1.ZIP]

Archive with 7 entries (6 files):
- Supplementary/
- Supplementary/Supplementary Figure 1.pdf
- Supplementary/Supplementary Figure 2.pdf
- Supplementary/Supplementary Table 1.docx
- Supplementary/Supplementary Table 2.docx
- Supplementary/Supplementary Table 3.docx
- Supplementary/Supplementary Table 4.docx
